# Supplementary material for: High‐Speed Slot‐Die Coating with Donor‐Priority Rapid Aggregation Kinetics for Improved Morphology and Efficiency in Ecofriendly Organic Solar Cells
Source: Adv Sci (Weinh). 2025 Apr 26;12(27):2502077. doi: 10.1002/advs.202502077 (PMC12279230; doi:10.1002/advs.202502077)
Supplement: Supplementary file 2 — Supporting Data [file ADVS-12-2502077-s001.zip]

Archive with 2 entries (2 files):
- EQE data.csv
- I-V data.csv
