# Supplementary material for: High‐Speed Slot‐Die Coating with Donor‐Priority Rapid Aggregation Kinetics for Improved Morphology and Efficiency in Ecofriendly Organic Solar Cells
Source: Adv Sci (Weinh). 2025 Apr 26;12(27):2502077. doi: 10.1002/advs.202502077 (PMC12279230; doi:10.1002/advs.202502077)
Supplement: Supplementary file 2 — Supporting Data [file ADVS-12-2502077-s001.zip › EQE data.csv]

Wavelength [nm]	EQE [%]
300	0
310	9.40809
320	24.84245
330	42.91921
340	51.92149
350	52.25916
360	50.75081
370	49.21399
380	46.16475
390	46.23798
400	50.79658
410	57.42497
420	63.40953
430	68.59364
440	72.67828
450	75.13761
460	76.02349
470	76.86666
480	78.13701
490	79.87929
500	81.68259
510	83.34553
520	85.12341
530	86.48733
540	87.34779
550	87.95499
560	88.27029
570	88.00788
580	87.52171
590	87.20438
600	86.7833
610	86.15372
620	85.00339
630	83.88358
640	82.65391
650	81.58393
660	80.61261
670	80.35122
680	80.68076
690	80.99504
700	81.54528
710	82.10367
720	82.53491
730	82.81868
740	82.72104
750	82.61323
760	82.52474
770	82.67222
780	82.53898
790	82.75257
800	82.94785
810	82.5461
820	81.83312
830	80.60854
840	78.03937
850	74.05441
860	67.13615
870	58.64548
880	48.29657
890	39.29633
900	28.31989
910	19.80175
920	12.48073
930	8.27912
940	4.69286
950	2.85803
960	1.70464
970	0.97539
980	0.52787
990	0.31937
1000	0
