# Supplementary material for: High‐Speed Slot‐Die Coating with Donor‐Priority Rapid Aggregation Kinetics for Improved Morphology and Efficiency in Ecofriendly Organic Solar Cells
Source: Adv Sci (Weinh). 2025 Apr 26;12(27):2502077. doi: 10.1002/advs.202502077 (PMC12279230; doi:10.1002/advs.202502077)
Supplement: Supplementary file 2 — Supporting Data [file ADVS-12-2502077-s001.zip › I-V data.csv]

Voltage[V]	Current density [mA/cm2]
-0.2	-27.0395
-0.18	-27.02633
-0.16	-27.01875
-0.14	-27.01692
-0.12	-27.0025
-0.1	-26.98683
-0.08	-26.96275
-0.06	-26.94167
-0.04	-26.9215
-0.02	-26.8985
0	-26.87858
0.02	-26.86708
0.04	-26.86017
0.06	-26.84425
0.08	-26.8235
0.1	-26.80583
0.12	-26.78608
0.14	-26.76308
0.16	-26.74675
0.18	-26.73233
0.2	-26.71783
0.22	-26.6895
0.24	-26.66225
0.26	-26.634
0.28	-26.61625
0.3	-26.60875
0.32	-26.59375
0.34	-26.5655
0.36	-26.52842
0.38	-26.49333
0.4	-26.477
0.42	-26.45617
0.44	-26.41942
0.46	-26.37267
0.48	-26.33233
0.5	-26.29967
0.52	-26.25558
0.54	-26.19542
0.56	-26.12692
0.58	-26.04958
0.6	-25.94708
0.62	-25.82092
0.64	-25.66542
0.66	-25.46708
0.68	-25.19828
0.7	-24.80688
0.72	-24.23643
0.74	-23.39063
0.76	-22.10319
0.78	-20.14583
0.8	-17.16911
0.82	-12.77117
0.84	-6.52131
0.86	1.93914
0.88	12.78203
0.9	25.95094
0.92	41.22783
0.94	58.32692
0.96	77.00425
0.98	97.00525
1	118.18267
1.02	140.31267
1.04	163.25283
1.06	186.88525
1.08	211.11467
1.1	235.92492
1.12	261.14642
1.14	286.80083
1.16	312.78083
1.18	339.18667
1.2	365.87
